# Supplementary material for: Clustering of Dietary Patterns Associated with Health-Related Quality of Life in Spanish Children and Adolescents
Source: Nutrients. 2024 Jul 18;16(14):2308. doi: 10.3390/nu16142308 (PMC11280478; doi:10.3390/nu16142308)
Supplement: Supplementary file 1 [file nutrients-16-02308-s001.zip]

Archive with 1 entries (1 files):
- nutrients-3090733-supplementary.pdf
